# Supplementary material for: Outcomes of point-of-care manufactured CAR T cell therapy for B cell acute lymphoblastic leukemia and non-Hodgkin lymphoma in Vietnam
Source: Mol Ther Oncol. 2026 Feb 13;34(1):201156. doi: 10.1016/j.omton.2026.201156 (PMC12969028; doi:10.1016/j.omton.2026.201156)
Supplement: Table S3. Costs of CAR T cell therapy [file mmc2.xlsx]

## Sheet: Table S3
Table S3. Costs of CAR T-cell therapy.
Study	Country	Treatment	Indication	Total cost	Cost of CAR T product	Clinical-related cost
Commercial CAR T products
Hoover et al. 2024 (10)	US	Tisagenlecleucel (Kymriah)	R/R B-cell ALL	US$ 620,500	US$ 475,000	US$ 145,500
Di et al. 2024 (11)	US	Lisocabtagene maraleucel (Breyanzi), tisagenlecleucel (Kymriah), and axicabtagene autoleucel (Yescarta)	R/R B-cell lymphomas	US$ 608, 100	US$ 402,500	US$ 205,600
Wu et al. 2024 (12)	US	Lisocabtagene maraleucel (Breyanzi), tisagenlecleucel (Kymriah), and axicabtagene autoleucel (Yescarta)	R/R B-cell lymphomas	US$ 587,908 (inpatient) and US$ 529,188 (outpatient)	NA	NA
Masucci et al. 2025 (13)	Canada	Commercially insured CAR T products	R/R DLBCL	C$ 564,783	C$ 473,127	C$ 91,656
Heine et al. 2021 (14)	EU	Tisagenlecleucel (Kymriah)	R/R B-cell ALL, R/R DLBCL	€ 350,359 - 370,359	€ 300,000 - 320,000 (excl. VAT)	50359
Heine et al. 2021 (14)	EU	Axicabtagene ciloleucel (Yescarta)	R/R DLBCL	€ 377,359 - 400,359	€ 327,000 - 350,000 (excl. VAT)	50359
Santasusana et al. 2019 (15)	Spain	Tisagenlecleucel (Kymriah)	R/R B-cell ALL	357425	251379	106046
Basto-Oreiro et al. 2022 (16)	Spain	Tisagenlecleucel (Kymriah), Axicabtagene ciloleucel (Yescarta)	R/R DLBCL	€ 400,612 - 430,747	€ 307,200 - 313,920	€ 93,421 - 116,827
Li et al. 2022 (17)	China	Axicabtagene ciloleucel (Yescarta)	R/R DLBCL	US$ 198,070	US$ 173,978	US$ 24,092
Lin et al. 2023 (18)	China	Relmacabtagene autoleucel (Carteyva)	R/R DLBCL	¥ 1,608,889.58 (US$ 232,346)	¥ 1,290,000 (US$ 186,294)	¥ 318,890 (US$ 46,052)
Wang et al. 2022 (19)	Singapore	Tisagenlecleucel (Kymriah)	R/R B-cell ALL	S$598,924 (US$453,010)	S$ 418,410.0 (US$ 316,474) including infusion fee	S$ 180,514 (US$ 136,536)
Wang et al. 2022 (19)	Singapore	Tisagenlecleucel (Kymriah)	R/R DLBCL	S$ 517,651.5 (US$ 391,537)	S$ 344,311.4 (US $260,428)	S$ 173,340.1 (US$ 131,109)
Mallapaty 2024 (20)	India	Actalycabtagene autoleucel (NexCAR19)	R/R B-cell ALL, R/R DLBCL	NA	US$ 50, 000	NA
PoC CAR T products
Cliff et al. 2023 (21)	Spain	ARI-0001	R/R B-cell ALL	NA	∼€ 89,000	NA
Ran et al. 2020 (22)	Germany	PoC, academic CAR T	NA	NA	€ 60 000 (US$ 78 849)	NA
Palani et al. 2025 (23)	India	PoC, academic CAR T	R/R B-cell ALL, R/R DLBCL	US$ 47,831 (excl. vector cost)	US$ 35,107 (excl. vector cost)	US$ 12,724
Liem NT et al.	Vietnam	VinCART	R/R B-cell ALL, R/R DLBCL	∼US$ 120,000	∼US$ 80,000 (incl. vector cost)	∼US$ 40,000
Abbreviations: ALL, acute lymphoblastic leukemia; DLBCL, diffuse large B-cell lymphoma; PoC, Point of Care; R/R, relapsed/refractory
